# Supplementary material for: ATG8 Is Essential Specifically for an Autophagy-Independent Function in Apicoplast Biogenesis in Blood-Stage Malaria Parasites
Source: mBio. 2018 Jan 2;9(1):e02021-17. doi: 10.1128/mBio.02021-17 (PMC5750400; doi:10.1128/mBio.02021-17)
Supplement: TABLE S2 [file mbo001183655st2.xlsx]

## Sheet: Sheet1
Oligopaints probes used for FISH experiments
Pf3D7APIv3plastid:1-34249:0-47	aataattatatataaaaataataaaagctaatggtgagatttgaact
Pf3D7APIv3plastid:1-34249:45-90	CTCATAATCTACTGATTACAAATCAGTTGCTTTACCAATTAAGCT
Pf3D7APIv3plastid:1-34249:90-137	actttagcaaatataacaataaataattaaatattcaacttattagg
Pf3D7APIv3plastid:1-34249:135-182	ggaattatacactaaatatattactataaatacatactaatcctata
Pf3D7APIv3plastid:1-34249:186-233	aatttttctaattattgttttattcatttatatgattagaatattat
Pf3D7APIv3plastid:1-34249:234-281	tttaactaaattttcttatttatattacttcaacaattaaaatttta
Pf3D7APIv3plastid:1-34249:282-329	acttaactactcaactttacaaaaaaattttataattgatatatcat
Pf3D7APIv3plastid:1-34249:327-374	attggtataatttttttgatcctctcgtactaaaaaaaataatttca
Pf3D7APIv3plastid:1-34249:372-417	CAATATTCTAACACTTATATTAGATATGGACCGAACTGTCTCACG
Pf3D7APIv3plastid:1-34249:426-471	ACCCAGCTCACGTATCGCTTTAATAGGCGAACAGACTTACCCTTA
Pf3D7APIv3plastid:1-34249:471-516	AAACATACTACTGCTTTAGGATGCGATAAGCCGACATCGAGGTGC
Pf3D7APIv3plastid:1-34249:516-561	CAAACCTTTTCGTCAATATGGACTCTCGGAAAAGATTAGCCTGTT
Pf3D7APIv3plastid:1-34249:561-608	atccctagagtaacttttatccgttaagcgataattttattactaaa
Pf3D7APIv3plastid:1-34249:606-653	aataattatcggatcattaagaccgacatttatctctgtttaatttg
Pf3D7APIv3plastid:1-34249:672-719	tatattatatctttatataataaatataacattgtactcctccgttt
Pf3D7APIv3plastid:1-34249:735-780	CGCCCCAGTCAAACTATCTCATAAATATTGTTTAAAAATTTGTTA
Pf3D7APIv3plastid:1-34249:780-827	taaaatttctataagaatttatatataaataaaatggtatttcattt
Pf3D7APIv3plastid:1-34249:825-872	ttttaactaaattatttccaagaaaataatattattgtttcccattt
Pf3D7APIv3plastid:1-34249:873-920	tactatgttaaatatatatattttcattatttattaatagtaaagct
Pf3D7APIv3plastid:1-34249:918-963	CTTCATAGGGTCTTTCTGTCCTAATATAAGAAATCTGTATCTTCA
Pf3D7APIv3plastid:1-34249:966-1013	ataattttatttcattaagattttttttaagacagcatttaagtcgt
Pf3D7APIv3plastid:1-34249:1011-1056	GTTACATCTTTCATGCAGGTCGGAACTTACCCGACAAGGAATTTC
Pf3D7APIv3plastid:1-34249:1056-1101	GCTACCTTTGGACCGTTATAGATACAGCCGCCGTTTACTATAGCT
Pf3D7APIv3plastid:1-34249:1107-1154	tatattataatttaattacatatattattttaacataatagcactgg
Pf3D7APIv3plastid:1-34249:1152-1197	GGGCAGATGTCAATCTTTATACATCATTTTTCAATTTAGCAAAGA
Pf3D7APIv3plastid:1-34249:1197-1244	tttgtgtttttgttaaacagtcgcttaaattttttattttcaactaa
Pf3D7APIv3plastid:1-34249:1242-1287	AAAAAGTATCTTTTATCCCTAAGTTACAAGATTAAATTGCCGAGT
Pf3D7APIv3plastid:1-34249:1305-1352	ttaacttcttaataatatatatatatttactagtgtcagtttacggt
Pf3D7APIv3plastid:1-34249:1440-1487	taatatagtataagaatattaacttattatctatcaattacacgttt
Pf3D7APIv3plastid:1-34249:1485-1532	ttcatctcattttaagattcgactaaccctattaaaaaaaattataa
Pf3D7APIv3plastid:1-34249:1530-1577	aaataggaaaccttaaattatagaagtattggatttttaccaatatt
Pf3D7APIv3plastid:1-34249:1578-1625	acattactcaaattagcattatcacttttgattttattattttaatt
Pf3D7APIv3plastid:1-34249:1623-1670	tttacatataaataatattttatcaaaacgctcttttaccaatttaa
Pf3D7APIv3plastid:1-34249:1704-1751	taatttattttcgattatttttgaactaaaattattaaattaatgag
Pf3D7APIv3plastid:1-34249:1749-1794	AGCTTTTACGCACTCTTTAAAAGATAACTGCTTCTAAATTTACTT
Pf3D7APIv3plastid:1-34249:1830-1877	cttaattaatatttaaaaatcttaatttataattagggctgtttccc
Pf3D7APIv3plastid:1-34249:2001-2048	tatttatatataaatactatacttacatatatttcaaagagaaccag
Pf3D7APIv3plastid:1-34249:2046-2091	AGCTATCTTCAAATTCGATTGGCATTTCACCACTAATTATATTTT
Pf3D7APIv3plastid:1-34249:2091-2138	atttgatacttttgcaacagtaatcaattcaaactataatttaattt
Pf3D7APIv3plastid:1-34249:2136-2183	tttatttaaattttattttaaatataattagatcatttgatttcggg
Pf3D7APIv3plastid:1-34249:2205-2252	aaatttattaaaaaaataaattcgatttaactttggcttcattattt
Pf3D7APIv3plastid:1-34249:2271-2318	attatactatttattataacttgctaattctttcttcaacaagaata
Pf3D7APIv3plastid:1-34249:2406-2453	tccctcacggtacttttctctataaacttttattatatttaatttta
Pf3D7APIv3plastid:1-34249:2520-2567	TTTACATATTTTTTTAAATGTTTATTTTTTTTCAATTCGCTCGCCGC
Pf3D7APIv3plastid:1-34249:2565-2612	gctactatgaaaatcgttattactttttattcctttaagtactaaga
Pf3D7APIv3plastid:1-34249:2610-2657	gatgattcaattccttaagtttttaaataaaatatttatataaaaat
Pf3D7APIv3plastid:1-34249:2730-2777	tcgttaatatatataacgtctttcttatttaataaaaattatagaca
Pf3D7APIv3plastid:1-34249:2826-2873	taataaataaatttatataattataagcgaaaaacggaattgaaccg
Pf3D7APIv3plastid:1-34249:2871-2916	CGATTACCTTCGGAGCATGAATCCGACGAACTTTCCTTATGCTCT
Pf3D7APIv3plastid:1-34249:2916-2963	atttcgctaaaaataaacttgaaaagaattgaacttttattttataa
Pf3D7APIv3plastid:1-34249:2961-3008	aattcgtatttatatattttatccattaaattacaagtttatttata
Pf3D7APIv3plastid:1-34249:3006-3053	taaatataaaatttaaagtaattaacttagaggtaaagtttctgctt
Pf3D7APIv3plastid:1-34249:3051-3096	TTTACATACAGAAGACCATTGGTTCGAATCCAATATTACTTAAAA
Pf3D7APIv3plastid:1-34249:3096-3143	atctataatttaatggataaaataaaaaccttctaagttttatatgt
Pf3D7APIv3plastid:1-34249:3141-3188	gtaagttcaaatcttactagatttatatatatatgaatatggcgaaa
Pf3D7APIv3plastid:1-34249:3186-3233	aataggtaaacgcactaaatttagattttagttattataataagagt
Pf3D7APIv3plastid:1-34249:3231-3278	gttcaaatctctttattcatatttatttaaacttcttaaactagaat
Pf3D7APIv3plastid:1-34249:3276-3321	ATTGAACTAGTGTATTTCGGTTAACAGCCGAATGCTTTAACCACT
Pf3D7APIv3plastid:1-34249:3345-3392	atatataaatatatatttgggaatatagtttaatggtaaaatcttat
Pf3D7APIv3plastid:1-34249:3390-3437	atttttgcataataaagatagtagttcaattctacttatttccatat
Pf3D7APIv3plastid:1-34249:3456-3503	tatatatttaaaatatatattttattatattgcgagtttgatcctag
Pf3D7APIv3plastid:1-34249:3501-3546	AGCTCAGAATTAACGCTAGAAATATACATTACACATGCAAATTAA
Pf3D7APIv3plastid:1-34249:3552-3599	tatcatagtgtataggtgaggatatataaatttttaattttaaatag
Pf3D7APIv3plastid:1-34249:3600-3647	ttataaattttattaaataataatctataagcgcaaaaatatatgta
Pf3D7APIv3plastid:1-34249:3660-3707	taatattatttaaaataaaatttatatttgattaactagttggtaat
Pf3D7APIv3plastid:1-34249:3705-3752	atttaaaagactaccaaggttattatcaaaaattggtttgaaagaat
Pf3D7APIv3plastid:1-34249:3750-3797	atgtacaatcacattaggattgaaataaagcctaaatttttataaaa
Pf3D7APIv3plastid:1-34249:3795-3840	AAAATCAGCAGTGAGGAATATTTTACAATAAGTGTAAGCTTGATA
Pf3D7APIv3plastid:1-34249:3840-3887	aagtaatatttcttttaggaagacagtattattaaaatattgtaaac
Pf3D7APIv3plastid:1-34249:3897-3944	atttttaaatattgataaaaataaaaaatagtatttgctaatttctg
Pf3D7APIv3plastid:1-34249:3945-3990	GCCAGCAGCAGCGGTAATACAGAAAATGCAAGCGTTATTCATTTT
Pf3D7APIv3plastid:1-34249:4077-4124	taatagagtattataaaagtattaagaattttttgagaagtagtgaa
Pf3D7APIv3plastid:1-34249:4125-4172	tacaatgatacaaaaaagaatatcaaaggcgaaagcataatactata
Pf3D7APIv3plastid:1-34249:4170-4215	TATAATTACTGACACTTAAAAACGAAAGCTAAGGTAGCAAATAGG
Pf3D7APIv3plastid:1-34249:4215-4262	attagataccctagtagtcttagctgtaaactatgaatattttatat
Pf3D7APIv3plastid:1-34249:4263-4310	tatattttataaatataataactaacgtgataaatattccgcctgag
Pf3D7APIv3plastid:1-34249:4308-4353	AGTAGTATATTCGCAAGAATGAAATTCAAAGGAATTGACGGGAGC
Pf3D7APIv3plastid:1-34249:4353-4398	TTATACAAGTGGTGGAACATGTGGCTTAATTCGATGCAACACGAT
Pf3D7APIv3plastid:1-34249:4398-4445	aaaccttaccaaaatttaacaatatttttaatattaagaaattaata
Pf3D7APIv3plastid:1-34249:4443-4488	TATTTTAATAAAATATATAGGTAGTGCATGGCTGTCGTCAGTTCG
Pf3D7APIv3plastid:1-34249:4488-4533	TGCTGTGAAGTGTTAATTTTAGTATTATAACGAACGTAACCTTTT
Pf3D7APIv3plastid:1-34249:4545-4592	tttataataaataataataaagattacgtcaagtcattatgctcctt
Pf3D7APIv3plastid:1-34249:4590-4637	TTATATTTTGGGCTGCTCACGTGTTACATAAAATATTACAATATTTT
Pf3D7APIv3plastid:1-34249:4641-4688	tatgttaaatataataattaaaatatatttatagttcagattataaa
Pf3D7APIv3plastid:1-34249:4686-4733	aattgaaactcatttatataaagatggaatcactagtaatcgctaat
Pf3D7APIv3plastid:1-34249:4731-4776	ATCAGAATTATAGCGGTGAATAAGTTCTTAAGCTTTGTACACACC
Pf3D7APIv3plastid:1-34249:4776-4823	gcccgtcacatctaaaaagtatcatattatataaaaattattgttaa
Pf3D7APIv3plastid:1-34249:4824-4871	taataatatataattatataatttagatgaagtcgtaacaaggtagc
Pf3D7APIv3plastid:1-34249:4869-4914	GCCGTACTGGAAGGTGCGGCTGGATAATAAAATAAATTTTTGGTT
Pf3D7APIv3plastid:1-34249:4977-5024	aattaacaattttatagacaaaaataatattaatacacattaatgta
Pf3D7APIv3plastid:1-34249:5022-5069	taaatttagttaaatattattttaataatttataggtttttagttta
Pf3D7APIv3plastid:1-34249:5067-5114	taatggttaaaacatactcttgataagggtaaaattttagttcaatt
Pf3D7APIv3plastid:1-34249:5115-5162	taaaataacctataaaaaaaataggatccctactatataattttata
Pf3D7APIv3plastid:1-34249:5160-5207	taatagggatcctattttttttataggttattttagaattgaactaa
Pf3D7APIv3plastid:1-34249:5205-5252	aaaattttacccttatcaagagtatgttttaaccattaaactaaaaa
Pf3D7APIv3plastid:1-34249:5250-5297	aacctataaattattaaaataatatttaactaaatttacattaatgt
Pf3D7APIv3plastid:1-34249:5379-5426	tattatgtaaataaatcaaccaaaaatttattttattatccagccgc
Pf3D7APIv3plastid:1-34249:5424-5469	GCACCTTCCAGTACGGCTACCTTGTTACGACTTCATCTAAATTAT
Pf3D7APIv3plastid:1-34249:5481-5528	tattatttaacaataatttttatataatatgatactttttagatgtg
Pf3D7APIv3plastid:1-34249:5532-5577	GCGGTGTGTACAAAGCTTAAGAACTTATTCACCGCTATAATTCTG
Pf3D7APIv3plastid:1-34249:5577-5624	attagcgattactagtgattccatctttatataaatgagtttcaatt
Pf3D7APIv3plastid:1-34249:5622-5669	tttataatctgaactataaatatattttaattattatatttaacata
Pf3D7APIv3plastid:1-34249:5667-5714	tataataaaatattgtaatattttatgtaacacgtgagcagcccaaa
Pf3D7APIv3plastid:1-34249:5712-5759	aaatataaggagcataatgacttgacgtaatctttattattatttat
Pf3D7APIv3plastid:1-34249:5769-5816	ttttttataaaaggttacgttcgttataatactaaaattaacacttc
Pf3D7APIv3plastid:1-34249:5814-5859	TCACAGCACGAACTGACGACAGCCATGCACTACCTATATATTTTA
Pf3D7APIv3plastid:1-34249:5862-5909	aaatattaatttcttaatattaaaaatattgttaaattttggtaagg
Pf3D7APIv3plastid:1-34249:5907-5952	GGTTTATCGTGTTGCATCGAATTAAGCCACATGTTCCACCACTTG
Pf3D7APIv3plastid:1-34249:5952-5997	TATAAGCTCCCGTCAATTCCTTTGAATTTCATTCTTGCGAATATA
Pf3D7APIv3plastid:1-34249:5997-6044	ctactcaggcggaatatttatcacgttagttattatatttataaaat
Pf3D7APIv3plastid:1-34249:6042-6089	atataaatataaaatattcatagtttacagctaagactactagggta
Pf3D7APIv3plastid:1-34249:6087-6132	TATCTAATCCTATTTGCTACCTTAGCTTTCGTTTTTAAGTGTCAG
Pf3D7APIv3plastid:1-34249:6132-6179	taattatatagtattatgctttcgcctttgatattcttttttgtatc
Pf3D7APIv3plastid:1-34249:6177-6224	tcattgtatttcactacttctcaaaaaattcttaatacttttataat
Pf3D7APIv3plastid:1-34249:6267-6314	taaatatttaaacataaaattaatataaaaccttaaaacgctttacg
Pf3D7APIv3plastid:1-34249:6312-6357	CGCCTAATAAAATGAATAACGCTTGCATTTTCTGTATTACCGCTG
Pf3D7APIv3plastid:1-34249:6357-6404	ctgctggcacagaaattagcaaatactattttttatttttatcaata
Pf3D7APIv3plastid:1-34249:6405-6452	ttaaaaataaaataaaaagtttacaatattttaataatactgtcttc
Pf3D7APIv3plastid:1-34249:6450-6497	tcctaaaagaaatattactttatcaagcttacacttattgtaaaata
Pf3D7APIv3plastid:1-34249:6495-6542	tattcctcactgctgattttttataaaaatttaggctttatttcaat
Pf3D7APIv3plastid:1-34249:6540-6587	atcctaatgtgattgtacattctttcaaaccaatttttgataataac
Pf3D7APIv3plastid:1-34249:6585-6632	accttggtagtcttttaaattaccaactagttaatcaaatataaatt
Pf3D7APIv3plastid:1-34249:6633-6680	tattttaaataatattaatttttaatatagtacatatatttttgcgc
Pf3D7APIv3plastid:1-34249:6678-6725	gcttatagattattatttaataaaatttataatctatttaaaattaa
Pf3D7APIv3plastid:1-34249:6726-6773	aatttatatatcctcacctatacactatgatattatcattaatttgc
Pf3D7APIv3plastid:1-34249:6771-6816	GCATGTGTAATGTATATTTCTAGCGTTAATTCTGAGCTAGGATCA
Pf3D7APIv3plastid:1-34249:6852-6899	taaataacatatatagaaattatatggaaataagtagaattgaacta
Pf3D7APIv3plastid:1-34249:6897-6944	tactatctttattatgcaaaaataagattttaccattaaactatatt
Pf3D7APIv3plastid:1-34249:6963-7010	ataaatataaatattcttaatagcttagtggttaaagcattcggctg
Pf3D7APIv3plastid:1-34249:7008-7055	tgttaaccgaaatacactagttcaattctagtttaagaagtttaaat
Pf3D7APIv3plastid:1-34249:7053-7100	ataaatatgaataaagagatttgaactcttattataataactaaaat
Pf3D7APIv3plastid:1-34249:7098-7145	atctaaatttagtgcgtttacctatttcgccatattcatatatatat
Pf3D7APIv3plastid:1-34249:7143-7190	ataaatctagtaagatttgaacttacatataaaacttagaaggtttt
Pf3D7APIv3plastid:1-34249:7188-7235	tttattttatccattaaattatagatttttaagtaatattggattcg
Pf3D7APIv3plastid:1-34249:7233-7278	CGAACCAATGGTCTTCTGTATGTAAAGCAGAAACTTTACCTCTAA
Pf3D7APIv3plastid:1-34249:7281-7328	aattactttaaattttatatttataaataaacttgtaatttaatgga
Pf3D7APIv3plastid:1-34249:7338-7385	aaatacgaattataaaataaaagttcaattcttttcaagtttatttt
Pf3D7APIv3plastid:1-34249:7383-7428	TTTAGCGAAATAGAGCATAAGGAAAGTTCGTCGGATTCATGCTCC
Pf3D7APIv3plastid:1-34249:7428-7473	GAAGGTAATCGGTTCAATTCCGTTTTTCGCTTATAATTATATAAA
Pf3D7APIv3plastid:1-34249:7512-7559	tatataataaatttaaaaggatgtctataatttttattaaataagaa
Pf3D7APIv3plastid:1-34249:7659-7706	atataaatattttatttaaaaacttaaggaattgaatcatcttagta
Pf3D7APIv3plastid:1-34249:7704-7749	TACTTAAAGGAATAAAAAGTAATAACGATTTTCATAGTAGCGGCG
Pf3D7APIv3plastid:1-34249:7842-7889	ataagaattaccttataaaattaaatataataaaagtttatagagaa
Pf3D7APIv3plastid:1-34249:7980-8027	ttaattttattatattcttgttgaagaaagaattagcaagttataat
Pf3D7APIv3plastid:1-34249:8025-8072	ataaatagtataataattaggttaaatatatttaaataatgaagcca
Pf3D7APIv3plastid:1-34249:8091-8138	tttttaataaatttaaaatatattatttattatagacccgaaatcaa
Pf3D7APIv3plastid:1-34249:8160-8207	aaaatttaaataaaattaaattatagtttgaattgattactgttgca
Pf3D7APIv3plastid:1-34249:8205-8252	caaaagtatcaaataaaatataattagtggtgaaatgccaatcgaat
Pf3D7APIv3plastid:1-34249:8250-8297	atttgaagatagctggttctctttgaaatatatgtaagtatagtatt
Pf3D7APIv3plastid:1-34249:8307-8354	taaatgtaaaactctttttttattagattaatttaaataattaatat
Pf3D7APIv3plastid:1-34249:8394-8441	atattattagaaaataaaggataagctttattttcaaaagggaaaca
Pf3D7APIv3plastid:1-34249:8487-8534	aagaatataaaattatattaataattaaaaagtaaatttagaagcag
Pf3D7APIv3plastid:1-34249:8532-8579	agttatcttttaaagagtgcgtaaaagctcattaatttaataatttt
Pf3D7APIv3plastid:1-34249:8601-8648	aattaattatcgatattataaaatttaatattagtacaattaaattg
Pf3D7APIv3plastid:1-34249:8646-8693	tggtaaaagagcgttttgataaaatattatttatatgtaaattaaaa
Pf3D7APIv3plastid:1-34249:8694-8741	aataaaatcaaaagtgataatgctaatttgagtaatgtaaatattgg
Pf3D7APIv3plastid:1-34249:8739-8786	ggtaaaaatccaatacttctataatttaaggtttcctatttataatt
Pf3D7APIv3plastid:1-34249:8784-8830	TTTTTTTTAATAGGGTTAGTCGAATCTTAAAATGAGATGAAACGTG
Pf3D7APIv3plastid:1-34249:8829-8876	gtaattgatagataataagttaatattcttatactatattataattt
Pf3D7APIv3plastid:1-34249:8928-8975	ttattaatatatttattataatatattcgtaccgtaaactgacacta
Pf3D7APIv3plastid:1-34249:8994-9041	taagaagttaagataattttttttaaggaactcggcaatttaatctt
Pf3D7APIv3plastid:1-34249:9039-9086	ttgtaacttagggataaaagatactttttagttgaaaataaaaaatt
Pf3D7APIv3plastid:1-34249:9084-9129	TTTAAGCGACTGTTTAACAAAAACACAAATCTTTGCTAAATTGAA
Pf3D7APIv3plastid:1-34249:9129-9174	AAATGATGTATAAAGATTGACATCTGCCCAGTGCTATTATGTTAA
Pf3D7APIv3plastid:1-34249:9189-9236	taaattataatatatatataagctatagtaaacggcggctgtatcta
Pf3D7APIv3plastid:1-34249:9234-9279	TATAACGGTCCAAAGGTAGCGAAATTCCTTGTCGGGTAAGTTCCG
Pf3D7APIv3plastid:1-34249:9279-9324	ACCTGCATGAAAGATGTAACGACTTAAATGCTGTCTTAAAAAAAA
Pf3D7APIv3plastid:1-34249:9324-9371	tcttaatgaaataaaattatctgtgaagatacagatttcttatatta
Pf3D7APIv3plastid:1-34249:9369-9416	taggacagaaagaccctatgaagctttactattaataaataatgaaa
Pf3D7APIv3plastid:1-34249:9417-9464	tatatatatttaacatagtataaatgggaaacaataatattattttc
Pf3D7APIv3plastid:1-34249:9462-9509	tcttggaaataatttagttaaaaatgaaataccattttatttatata
Pf3D7APIv3plastid:1-34249:9510-9557	aaattcttatagaaattttataacaaatttttaaacaatatttatga
Pf3D7APIv3plastid:1-34249:9564-9609	TGACTGGGGCGGTCTCCTCCTATATATAAACGGAGGAGTACAATG
Pf3D7APIv3plastid:1-34249:9624-9671	aaagatataatatataattaactgtaaaatttacaaattaaacagag
Pf3D7APIv3plastid:1-34249:9669-9716	agataaatgtcggtcttaatgatccgataattatttagtaataaaat
Pf3D7APIv3plastid:1-34249:9714-9759	ATTATCGCTTAACGGATAAAAGTTACTCTAGGGATAACAGGCTAA
Pf3D7APIv3plastid:1-34249:9759-9804	TCTTTTCCGAGAGTCCATATTGACGAAAAGGTTTGGCACCTCGAT
Pf3D7APIv3plastid:1-34249:9804-9849	GTCGGCTTATCGCATCCTAAAGCAGTAGTATGTTTTAAGGGTAAG
Pf3D7APIv3plastid:1-34249:9879-9924	TGGGTTCAGAACGTCGTGAGACAGTTCGGTCCATATCTAATATAA
Pf3D7APIv3plastid:1-34249:9924-9971	gtgttagaatattgaaattattttttttagtacgagaggatcaaaaa
Pf3D7APIv3plastid:1-34249:9969-10016	aaaattataccaatgatatatcaattataaaatttttttgtaaagtt
Pf3D7APIv3plastid:1-34249:10014-10061	ttgagtagttaagtataaaattttaattgttgaagtaatataaataa
Pf3D7APIv3plastid:1-34249:10062-10109	aaaatttagttaaaaataatattctaatcatataaatgaataaaaca
Pf3D7APIv3plastid:1-34249:10122-10169	ttattttataggattagtatgtatttatagtaatatatttagtgtat
Pf3D7APIv3plastid:1-34249:10167-10214	ataattcctaataagttgaatatttaattatttattgttatatttgc
Pf3D7APIv3plastid:1-34249:10212-10257	GCTAAAGTAGCTTAATTGGTAAAGCAACTGATTTGTAATCAGTAG
Pf3D7APIv3plastid:1-34249:10257-10304	attatgagttcaaatctcaccattagcttttattatttttatatata
Pf3D7APIv3plastid:1-34249:10389-10436	taataagacaaggattaaatataaatttaataaaaaatttatctagt
Pf3D7APIv3plastid:1-34249:10470-10517	aaaaatattctttaaaattattaaatatatttaaattacctgattgg
Pf3D7APIv3plastid:1-34249:10521-10568	tttttgattgtccaaatataaattatgataatattatttattattct
Pf3D7APIv3plastid:1-34249:10611-10658	atttaaatattgaatttttagatagtatattaataaaaaataattct
Pf3D7APIv3plastid:1-34249:10656-10703	ctatagatattatatttgatagtatgtctattttacatactacacaa
Pf3D7APIv3plastid:1-34249:10743-10790	ttgatattatatttaaatatcctttattaataaaaaaatatttaggt
Pf3D7APIv3plastid:1-34249:10788-10835	gtactattatttcttataaagataatttttttgctaatattaattca
Pf3D7APIv3plastid:1-34249:10833-10880	caataatatttagtgaaggatctttttgttatatacctaaatatgta
Pf3D7APIv3plastid:1-34249:10878-10925	taaagtgtaattttaatttatcaacatattttaaaactaattcttct
Pf3D7APIv3plastid:1-34249:10923-10970	ctgattttgcacaatttgaacgtactttaataatagttggtaaatat
Pf3D7APIv3plastid:1-34249:10968-11015	attcttatgtatcatatttagaaggatgtacagcttcattatataaa
Pf3D7APIv3plastid:1-34249:11013-11060	aagaatcacaattacatgtagctatagtagaaataatagtaaaagat
Pf3D7APIv3plastid:1-34249:11058-11105	attatggttatataaaatattatacattacaaaattggtatagagga
Pf3D7APIv3plastid:1-34249:11103-11150	gagattatttaggtaatggtggtttatataattttacaactaaacgt
Pf3D7APIv3plastid:1-34249:11148-11195	gtggtatatgtttaaattattcaaaattagattggatacaagttgaa
Pf3D7APIv3plastid:1-34249:11193-11240	aagtaggttcgattataacatggaaatacccttctactattttaaaa
Pf3D7APIv3plastid:1-34249:11238-11285	aaggtaaattttctattagtaatttttattcaatatcttttatatca
Pf3D7APIv3plastid:1-34249:11283-11330	caaatatgcaaatagctgatactggtagtaaaatgtatcatatagga
Pf3D7APIv3plastid:1-34249:11328-11375	gatcttatactaaaagttatataatttctaaaagtatatctttaaat
Pf3D7APIv3plastid:1-34249:11373-11420	ataactcattaaatatatttagaggtttagtatatattaaacctttt
Pf3D7APIv3plastid:1-34249:11418-11465	tttcatataaatcttataattatactgaatgtagttctttaatattt
Pf3D7APIv3plastid:1-34249:11463-11510	ttggtaataattctttaacagtaactattccttatataaaaaattat
Pf3D7APIv3plastid:1-34249:11508-11555	ataataatactagttatgtaaaacaagaagcttttgtttctaaaatt
Pf3D7APIv3plastid:1-34249:11553-11600	ttgaaattatatatttatttttattaatgcaacgtggtttaagtatt
Pf3D7APIv3plastid:1-34249:11598-11645	tttcagagtctatttcattattaattataggtttttgttctgatatt
Pf3D7APIv3plastid:1-34249:11643-11690	tttataataaattaccgtttgaatttaatttagagatacctatatta
Pf3D7APIv3plastid:1-34249:12174-12221	aataggtaaatttaatataaattaaatgatatatattgttaatccta
Pf3D7APIv3plastid:1-34249:12243-12290	aatatcaaatttatatttattattaattcaggaaataatatataatt
Pf3D7APIv3plastid:1-34249:12381-12428	tataaattctattgatactattcagaatataaataatttattaaaaa
Pf3D7APIv3plastid:1-34249:12528-12575	attaaatggattatataaaacatgtattcaattatttaaaaaaaata
Pf3D7APIv3plastid:1-34249:12639-12686	tagtttaggattaagaattatttttaaaataagtaagttaaatattg
Pf3D7APIv3plastid:1-34249:13134-13181	tataattttagaaaatataaatataaatccattagttcaatattctg
Pf3D7APIv3plastid:1-34249:13182-13229	tcaagtaaataatttatctgaaataaatcaaaaatttaaaataaata
Pf3D7APIv3plastid:1-34249:13227-13274	tatgataactacaggattaaattctaaatttattttaaataatgatt
Pf3D7APIv3plastid:1-34249:13272-13319	tttaagagaattacctagaaatatattagggtatatcagtttaataa
Pf3D7APIv3plastid:1-34249:13317-13364	aaatactaatgaaggattaacttgtggtttagttaattatttaacta
Pf3D7APIv3plastid:1-34249:13404-13451	ttataaacatatattttataatagatataattttaagttattattaa
Pf3D7APIv3plastid:1-34249:13515-13562	ttttaataaaacaactattttaacaataaataaaaatacatttaaaa
Pf3D7APIv3plastid:1-34249:13584-13631	tatttacataccttttaattatttattatcttttattgaaaatttaa
Pf3D7APIv3plastid:1-34249:13629-13676	aataccatttatacattataatgattctattagaaatttaatgagta
Pf3D7APIv3plastid:1-34249:13674-13721	tataaaaatgcatactcaaattgttcctattatatatccaaatttaa
Pf3D7APIv3plastid:1-34249:13755-13802	taaatatttaaatcatttaattatttcatatcaagaaggaatagtta
Pf3D7APIv3plastid:1-34249:13803-13850	atatgtttcttgtataaaaataataataagagatttatttaatagac
Pf3D7APIv3plastid:1-34249:13881-13928	aataaatcaaaatatattattaatttataaacctattgtatgggtag
Pf3D7APIv3plastid:1-34249:13926-13973	aggggaaaaagttaatattggtcagattttagctataaattctaatt
Pf3D7APIv3plastid:1-34249:13971-14018	tttattaaatagtgaatatagtttaggaaataatttattagtaggtt
Pf3D7APIv3plastid:1-34249:14016-14063	ttatggttcttatttaggatatgaatatgaagatgctattataatta
Pf3D7APIv3plastid:1-34249:14076-14123	atataataatttatatacttcattacatttgaatatttatgaaatat
Pf3D7APIv3plastid:1-34249:14121-14168	atctttaaatataattaataatataccagaaatatgtagtataaatt
Pf3D7APIv3plastid:1-34249:14166-14213	tttatccaaaatgtattataaaaatattaaacatttagataaatatg
Pf3D7APIv3plastid:1-34249:14217-14264	aataaaagaaggtacatatatattagctaataatatattaatttcaa
Pf3D7APIv3plastid:1-34249:14262-14309	aaaattaatgtttatgccttttatatttaataataaaagtttaatta
Pf3D7APIv3plastid:1-34249:14316-14363	taattttttatttggtagtaaattaagaatatttaaaaataaaccta
Pf3D7APIv3plastid:1-34249:14361-14408	tattatttctactattcatgatataggtagggttattaaaatagaaa
Pf3D7APIv3plastid:1-34249:14406-14453	aatattaccaaatcatttatataataaaacagaaaaaaataatatat
Pf3D7APIv3plastid:1-34249:14457-14504	aaaatttagaatatatattggtatacaaaaatatttacaattaggag
Pf3D7APIv3plastid:1-34249:14502-14549	agataaaatatgtaatagacatggacataaaggtattatatcttata
Pf3D7APIv3plastid:1-34249:14547-14594	tattagtgaaataaatgatataccatatttaaataataaaattcaac
Pf3D7APIv3plastid:1-34249:14592-14639	acctgatatatttataagtgctataagtataccttctagaataaata
Pf3D7APIv3plastid:1-34249:14637-14684	tataggtcaaatatttgaaggaatatatgggttaaatagtttatatt
Pf3D7APIv3plastid:1-34249:14700-14747	aatatcaaataatttaaataaaaattattataacaattataatcata
Pf3D7APIv3plastid:1-34249:14790-14837	aaatagtaaaatgtcttataattataataaatattatttaaaaaatc
Pf3D7APIv3plastid:1-34249:14835-14882	tccatttactggtaatatgattaataatagtatttgtttaaataata
Pf3D7APIv3plastid:1-34249:14895-14942	attaattcatatgataaaagataaatttagatatagatttataggtt
Pf3D7APIv3plastid:1-34249:14940-14987	tttatattctgaattaactcaacaaccaataaaaggtaatacaaaac
Pf3D7APIv3plastid:1-34249:14985-15030	ACAAGGGGGTCAAAGATTTGGAGAAATGGAAGTATGGGCTTTAGA
Pf3D7APIv3plastid:1-34249:15033-15080	ttttggagcttcttatttatttaaagaattttttacttataaatctg
Pf3D7APIv3plastid:1-34249:15138-15185	aaatacttttatatcagaaacttttaaattaattttaaaagagttac
Pf3D7APIv3plastid:1-34249:15183-15230	acaaagtttagctattaatatagaagctttttgtatatttaatgata
Pf3D7APIv3plastid:1-34249:15240-15287	attagaaaatttacctattaatataatttattaataatgataataca
Pf3D7APIv3plastid:1-34249:15312-15359	aaattaaatatattaaatcctaaacaaataataaaatggtcttcaat
Pf3D7APIv3plastid:1-34249:15369-15416	aataaaattataatcggagaggtattaatacctaatacaataaattt
Pf3D7APIv3plastid:1-34249:15414-15461	tttaatacaggattaccaattttaaatggtttattttgtgaaaaaat
Pf3D7APIv3plastid:1-34249:15579-15626	agaaaatataaattaggttttatatttttaaatattccaattttaca
Pf3D7APIv3plastid:1-34249:15624-15671	catttatggtatttaactggtcctttaaaagtagcttcattattatt
Pf3D7APIv3plastid:1-34249:15720-15767	tttagtaatattaaatataagcagtatttttattataataaattatt
Pf3D7APIv3plastid:1-34249:15843-15890	aagttacaaaatataaatttattaactgaattattaaataataaaga
Pf3D7APIv3plastid:1-34249:15954-16001	aatttatttatattaaataatataaaaccaaattggatatttttaga
Pf3D7APIv3plastid:1-34249:15999-16046	gatttattaccaatattacctgcaggattaagaccttatttttatat
Pf3D7APIv3plastid:1-34249:16044-16091	ataaataatagtacatatattatatctactataaatgaaaattatag
Pf3D7APIv3plastid:1-34249:16110-16157	aataaattaaaatattggttatatttacgtaataatattttttttat
Pf3D7APIv3plastid:1-34249:16155-16202	atatttgaaataatagaaaaaagattattacaacaattaattgatta
Pf3D7APIv3plastid:1-34249:16242-16289	ttttttaattttagtaaaacttttcaaggtaaatatagtacaattaa
Pf3D7APIv3plastid:1-34249:16287-16334	aaatataaattattaggtaaaagagttgatttttccggtagatctgt
Pf3D7APIv3plastid:1-34249:16332-16379	gttataactgtaaatccaagtattatatataataatattggattacc
Pf3D7APIv3plastid:1-34249:16383-16430	tatattagtataaatttatttaagccttttttaataaatatattaaa
Pf3D7APIv3plastid:1-34249:16503-16550	ttaaatagattattacaaaatcaatttattattataaatagagctcc
Pf3D7APIv3plastid:1-34249:16548-16595	cctacattacatagaatgaatttacaatcttttaaacctttattaac
Pf3D7APIv3plastid:1-34249:16593-16640	actgaaggttattcattaaaattttatccattaggatgtacaagttt
Pf3D7APIv3plastid:1-34249:16638-16683	TTTAATGCAGATTTTGATGGGGATCAAATGTCTATTTTTTTACCA
Pf3D7APIv3plastid:1-34249:16683-16730	ttaattaaaacttcaaagtttgaatctaatattaatttaaattttga
Pf3D7APIv3plastid:1-34249:16743-16790	tcaccttcaaataataaaaatttatttagtaatttacaatattataa
Pf3D7APIv3plastid:1-34249:16788-16835	aaattaggaataaatactttattaatattaaattataataatgagtt
Pf3D7APIv3plastid:1-34249:16947-16994	tatatattaacttctattaatagaataattataaatttatatatgta
Pf3D7APIv3plastid:1-34249:17073-17120	tatttaaatataatataagttttaaaatattacatgaattattatat
Pf3D7APIv3plastid:1-34249:17118-17165	atttaggatatgaatatagttttttatataattattccttaaatata
Pf3D7APIv3plastid:1-34249:17232-17279	ataaatattacgaaattaaaaataattatataaatgtatttttaaat
Pf3D7APIv3plastid:1-34249:17295-17342	aagttataaataaaattcaaggtattttaaataataatttatataat
Pf3D7APIv3plastid:1-34249:17388-17435	aaataaaaataaaatattctcaattacaacaattaataggttataag
Pf3D7APIv3plastid:1-34249:17433-17480	agggttatatttctaatataaaaggaatgatttatgaaaaacctgtt
Pf3D7APIv3plastid:1-34249:17508-17555	tatatgaatatattttatcttgttatggatctaaaaaaggtataatt
Pf3D7APIv3plastid:1-34249:17553-17598	TTGATACAGCTTTAAAAACAGCAGATTCAGGATATTTAACAAAAC
Pf3D7APIv3plastid:1-34249:17598-17645	gtttaataaatattacaagtaattttataataaaagaattaaattgt
Pf3D7APIv3plastid:1-34249:17676-17723	atatggatatatatggtaatattatattacctttaaatatattaaga
Pf3D7APIv3plastid:1-34249:17751-17798	atttaaataatggtacttttatttatacaaaaaatacttatataact
Pf3D7APIv3plastid:1-34249:17895-17942	gtaatacatgtttaaattataaacaattatataaatataatttagga
Pf3D7APIv3plastid:1-34249:17940-17986	GACAACATATAGGAGTTATATCTAGTGAAGCTATAAGTGAACCTAG
Pf3D7APIv3plastid:1-34249:17985-18031	GTACTCAAATGGTATTAAGGACTTTTCATGCTAGTTCAATTTTAAA
Pf3D7APIv3plastid:1-34249:18336-18383	gtaatatacagttattaataaaaaatatccataataaatggattcta
Pf3D7APIv3plastid:1-34249:19098-19145	ttataatttatatttaaatgatattactataggtttacaatctataa
Pf3D7APIv3plastid:1-34249:19308-19355	tttttattcttatatttttgaagatattagttctattttatatagtg
Pf3D7APIv3plastid:1-34249:19353-19400	tggatattctttacatacagaattttattcaattaataaaaatttaa
Pf3D7APIv3plastid:1-34249:19404-19451	ttattttagatttttattaaaatctataaatatttatcaagcaacta
Pf3D7APIv3plastid:1-34249:19470-19517	atataatattttaattgaatctattttgaaacaatatagttatcaaa
Pf3D7APIv3plastid:1-34249:19521-19568	ttatttaccttctatttattttgaacttattataaaaaaaatgttat
Pf3D7APIv3plastid:1-34249:19566-19613	atcatgtataaagataatatctaataattttaaaatatttaaatata
Pf3D7APIv3plastid:1-34249:19650-19697	ttattctttaaatttaaataaacattatatttataaatatgaaccaa
Pf3D7APIv3plastid:1-34249:19695-19742	aattattttaggtattacaaaatcaattttagctaattctggatttt
Pf3D7APIv3plastid:1-34249:19740-19787	tttaacaaatataagttttcagaatacatttaaaataataagtttaa
Pf3D7APIv3plastid:1-34249:19806-19853	tgattggttaatagatataaaatctaaaataatattgactgatttat
Pf3D7APIv3plastid:1-34249:19851-19898	attacctgttggtaatggatggtatagatatttagtaaattaatttt
Pf3D7APIv3plastid:1-34249:19899-19946	ttaaaatatgtttattacttttgataatttattaaaatcaaaaattt
Pf3D7APIv3plastid:1-34249:20148-20195	aatatgtaatttaacaaataatttatatataaataaatgggtttctg
Pf3D7APIv3plastid:1-34249:20337-20384	taataaatttaatggtataaaaaatatgataaatctacctaaataca
Pf3D7APIv3plastid:1-34249:20466-20513	aagtttagattcaagtaatataaatataaaaattttaggaaattata
Pf3D7APIv3plastid:1-34249:20514-20561	taattataaatctttaaaattaatatataaaataatttatacttcat
Pf3D7APIv3plastid:1-34249:20889-20936	atcattataataatacataaaaatataaaagagaaaatgggatttga
Pf3D7APIv3plastid:1-34249:20934-20981	gaacccatgaaatatatttatatttttttgatctcaaatcaaacaca
Pf3D7APIv3plastid:1-34249:20979-21026	caataaaccactctgtcatttctcttattatttatataataatttta
Pf3D7APIv3plastid:1-34249:21096-21143	ataatataagcaagaatttatatttaattttggattataaataccta
Pf3D7APIv3plastid:1-34249:21252-21299	tatttataatttaaaatatatacaaataatggaaattgaatccatat
Pf3D7APIv3plastid:1-34249:21297-21344	atcattaatttggaaaattaatattttaccgattaaactatatttgt
Pf3D7APIv3plastid:1-34249:21423-21470	tataaaataatgtttattataagttaataataaatcacttatagatt
Pf3D7APIv3plastid:1-34249:21468-21515	tttatcaaaaattaattctaatattctttttaaaggacgagctccat
Pf3D7APIv3plastid:1-34249:21513-21560	atataaaggattatacattaatttaactaaaaaatattttaattctt
Pf3D7APIv3plastid:1-34249:21741-21788	ttctatttcttttaaatccgattttgataaaaaatttttatttttta
Pf3D7APIv3plastid:1-34249:21786-21833	tagatataaatcataattttttggacaacctaaattacttgttaata
Pf3D7APIv3plastid:1-34249:21834-21881	aattattgtatgtgtaaaatctattaatttacctgtagaatctgtta
Pf3D7APIv3plastid:1-34249:21879-21926	taatctaccttcatctaatatttgtaacattatattatatatatcag
Pf3D7APIv3plastid:1-34249:21927-21974	atgtgctttttctatttcatcaaataatattactgaattaggttttt
Pf3D7APIv3plastid:1-34249:21972-22017	TTTATAAACTTGTTCTGTTAATTGACCTCCTTCTGAATAACCAAC
Pf3D7APIv3plastid:1-34249:22017-22062	ATAACCAGGAGGTGAACCTATTAATCTAGAAATAGAATGTTTTTC
Pf3D7APIv3plastid:1-34249:22062-22109	catatattcactcatatcaaatctaattagttctttttcagaaccaa
Pf3D7APIv3plastid:1-34249:22107-22154	aaataattgttttgataatatttttgctaattcagttttaccagtac
Pf3D7APIv3plastid:1-34249:22152-22197	ACCACTAGGCCCACATAAAATCCAACTTCCTATAGGTTTATTTTT
Pf3D7APIv3plastid:1-34249:22200-22247	ttttaatcctataaaattttgtttaataaaaggtattattttattaa
Pf3D7APIv3plastid:1-34249:22305-22352	taatttagttaatttattgtctttaaataatatggttttagatatat
Pf3D7APIv3plastid:1-34249:22350-22397	atttaagtaattagatattgaatttttaatatcttctatagttaaat
Pf3D7APIv3plastid:1-34249:22455-22502	atttgaataagatattttattatttaataaatatttattagaacatg
Pf3D7APIv3plastid:1-34249:22500-22547	tgaattttctaataaaattaatggagttgtaggtaatattaaaggtt
Pf3D7APIv3plastid:1-34249:22629-22676	tatattattttttattattaagaatgtttgtaatattgataaatctt
Pf3D7APIv3plastid:1-34249:22836-22883	attatctgatagattaaatatttctatattttttataattaagatta
Pf3D7APIv3plastid:1-34249:22902-22949	atatttagatatattcaatattttatatattaaagtttgtatatcat
Pf3D7APIv3plastid:1-34249:22947-22994	ataagttaataaatcatttaatacccatatttctgtatattttaaat
Pf3D7APIv3plastid:1-34249:23025-23072	aattaataattgtaaaaatataaaaatattatcatttaccccttcta
Pf3D7APIv3plastid:1-34249:23151-23198	attataaatataatttaaatttaaaagatttactgatatttctttta
Pf3D7APIv3plastid:1-34249:23199-23246	ttttattctaatattatttgaaaaaatattagtttttatataattat
Pf3D7APIv3plastid:1-34249:23490-23537	atttatttttaaaaattttgtacataaattatcagttaataataatc
Pf3D7APIv3plastid:1-34249:23544-23591	taaatgaataggcattataaaattattattatattttaatgctaaat
Pf3D7APIv3plastid:1-34249:23589-23636	atattcagatttaataaatattattattaattcttttgtacaataaa
Pf3D7APIv3plastid:1-34249:23817-23864	atattgtataattatatataattttaaatgttttatctgaataaata
Pf3D7APIv3plastid:1-34249:24021-24068	taatcatttttttatttatatattattatatacatgtcctaaaggat
Pf3D7APIv3plastid:1-34249:24066-24113	attcgaacctttattataaattttggaaatttatatttttactttaa
Pf3D7APIv3plastid:1-34249:24111-24158	aaattaaagacataatttttatatatatgaataaagagattcaaact
Pf3D7APIv3plastid:1-34249:24156-24203	ctcttataacaattatggtaaaattgtattttatcattaaattatat
Pf3D7APIv3plastid:1-34249:24201-24248	attcattattattagaataataggattcgaacctatattaatgaaat
Pf3D7APIv3plastid:1-34249:24246-24293	atcaaaattcattaccttaaccttttggttatattctatatatatta
Pf3D7APIv3plastid:1-34249:24294-24341	tatatataataagtcataatagctcaatggtagagcaatggattgaa
Pf3D7APIv3plastid:1-34249:24339-24384	AAGATCCATGTGTTATCAGTTCAAATCTGATTTTTGACATTTATT
Pf3D7APIv3plastid:1-34249:24558-24605	tataaaaaatttattaatagttatatttttcatcttattttatttaa
Pf3D7APIv3plastid:1-34249:24609-24654	TTATTTCTGTTATAATACCTGCTCCTATTGTTTTTCCTCCTTCTC
Pf3D7APIv3plastid:1-34249:24654-24701	taatagaaaatttcatatttaatgtcaacactatataatgttttaat
Pf3D7APIv3plastid:1-34249:24699-24746	attcaatatgtaatgttattttatctccaggtatagctactttttgt
Pf3D7APIv3plastid:1-34249:24744-24791	gtacattttcatttaaatatatatttttaatttctccagtaacatct
Pf3D7APIv3plastid:1-34249:24789-24836	ctactgtacgaataaaaaattgaggtttatatccaatattaaaaggt
Pf3D7APIv3plastid:1-34249:24834-24880	GTTTATGACGACCACCTTCTTCTTTAGTTAAAATATATGTTTCAGC
Pf3D7APIv3plastid:1-34249:24879-24926	ctataaaagacttatatacttttaatttattaggtgttgctaaaatc
Pf3D7APIv3plastid:1-34249:24939-24986	tatcttttttttgaatatttcttaataaaatacctacattatctccg
Pf3D7APIv3plastid:1-34249:24984-25029	CGGATTGTGCTTGTGTTAATTGTTTTTTAAACATTTCTAATCCTA
Pf3D7APIv3plastid:1-34249:25029-25076	taactgttgttaaattaggagatgatttttcaaattttaaaatttca
Pf3D7APIv3plastid:1-34249:25074-25121	caatttcatcatttaaatttatacatccttgttcaatcttacctgtt
Pf3D7APIv3plastid:1-34249:25119-25166	ttactactgtacctctacctgttatagaaaatacatcttctattgac
Pf3D7APIv3plastid:1-34249:25170-25217	aaaagtaatcattaatttttctagtaggtattataatattatcaatt
Pf3D7APIv3plastid:1-34249:25215-25262	ttatttgaattaaattatttaatttttgtatccaaatattagatttt
Pf3D7APIv3plastid:1-34249:25263-25310	ttaattcataatccttatttttttgaattatatttattacatttaat
Pf3D7APIv3plastid:1-34249:25308-25355	atgctgaaccagttaatatatgtatataatttaaatcaaaattatat
Pf3D7APIv3plastid:1-34249:25362-25409	ataattcatttacttctaattttataaaatctattaattcaacatca
Pf3D7APIv3plastid:1-34249:25446-25493	tttttatacctatttgttttattaataataaatgttcataagtttga
Pf3D7APIv3plastid:1-34249:25491-25538	gaggcattataccatctattatagatattactaaaattgctatatcc
Pf3D7APIv3plastid:1-34249:25536-25582	CCATTTGTGTGGCTCCTATAATCATATTTTTAATATAATCGGAATG
Pf3D7APIv3plastid:1-34249:25581-25626	GTCCTGGACAATCTATATGAGCACAATGTTTTGTTAAAGTTTCAT
Pf3D7APIv3plastid:1-34249:25626-25673	attcaatatgtgttgtatttattgtaatacctcttattttttcttct
Pf3D7APIv3plastid:1-34249:25671-25718	ctggagctgaatcaatatctgaataattatatttttttgataatcct
Pf3D7APIv3plastid:1-34249:25716-25763	cttgtaaatttaataaataagatatagctgttgttaatgtagttttt
Pf3D7APIv3plastid:1-34249:25761-25806	TTCCATGATCTACATGCCCTATAGTACCTAAATTTATATGTTGTT
Pf3D7APIv3plastid:1-34249:25917-25964	atactctatttgatataaattgtttaattaaatttaattttatctta
Pf3D7APIv3plastid:1-34249:25968-26015	attcaccctctttattataactaaaaattatatatttacaaataatt
Pf3D7APIv3plastid:1-34249:26058-26105	atttatatatattaaatatagattgttcatacgatattataataggt
Pf3D7APIv3plastid:1-34249:26310-26357	ttatttatatattttaatattttttagttccatatttagatctagaa
Pf3D7APIv3plastid:1-34249:26355-26400	AAGTTTTTCTATTTAAAACCCCAGTTGAATCTAAAGAACCTCTTA
Pf3D7APIv3plastid:1-34249:26400-26447	ttattttatattttatacctggtaaatcttttactctacctccttta
Pf3D7APIv3plastid:1-34249:26445-26492	taattaatacaaaattatgttcttgaatagatttaccttcacctggt
Pf3D7APIv3plastid:1-34249:26493-26540	tatatgctaataattccttattatttgataatcttatcttagcaact
Pf3D7APIv3plastid:1-34249:26538-26585	cttttcttaaagctgaatttggtttttttggagtctttattaatatt
Pf3D7APIv3plastid:1-34249:26583-26630	tttttaaaactataccttttttttgaggacatttatttaataaataa
Pf3D7APIv3plastid:1-34249:26679-26726	ttattgttaacattttttatatcttattaatattttctttttgaata
Pf3D7APIv3plastid:1-34249:26724-26771	tatttacatccattataaggtattgaagttatatcaaataatttatt
Pf3D7APIv3plastid:1-34249:26898-26945	atatttatagttaaaatattatttgctaatatagtattttttaatct
Pf3D7APIv3plastid:1-34249:26949-26996	ttaaaatatttaaaacaaccacatgatatattcttaatattttttat
Pf3D7APIv3plastid:1-34249:27027-27074	ttagatattgttattaaagtattttttaaagttaatttaaaatataa
Pf3D7APIv3plastid:1-34249:27087-27134	ttattatatttaatcattgtgtttgcttatgttttttatttatacaa
Pf3D7APIv3plastid:1-34249:27267-27314	aaaattttatgtaaataaatatttaatctatataaactaattttaat
Pf3D7APIv3plastid:1-34249:27549-27596	aaaataacctaaacattcaaataaatattttaataataaaaatctta
Pf3D7APIv3plastid:1-34249:27702-27749	ataaatattatttaaagcttttattttagcagatataatagctttat
Pf3D7APIv3plastid:1-34249:27747-27794	attaatattgatattcttactaactcctaatcctatccaaccttgtt
Pf3D7APIv3plastid:1-34249:27792-27839	tttattacctaatactaatactattttatatcttttaattcttcctt
Pf3D7APIv3plastid:1-34249:28188-28235	tttatacctaattctttatatttatttatatattgaaatgaatttat
Pf3D7APIv3plastid:1-34249:28233-28280	attaaattcccaatagaatttaatataaatatatccatactatataa
Pf3D7APIv3plastid:1-34249:28281-28328	tatataaaatttttatttatatctaactcacaaaatattatattagg
Pf3D7APIv3plastid:1-34249:28344-28391	ttatgactatattttaattgaaatattaaaaaattacctttttttat
Pf3D7APIv3plastid:1-34249:28392-28439	taataaaatttataatttataccaattatatttaaaattaactgata
Pf3D7APIv3plastid:1-34249:28590-28637	atataattcaaatattttatatctaaaattaaatatatattaccttc
Pf3D7APIv3plastid:1-34249:28647-28694	ttatttaaaaatatgtactttctattatttatcataacaattataac
Pf3D7APIv3plastid:1-34249:28719-28766	ataaaataccaccaattttatattttaaagctaatatatgtgtaata
Pf3D7APIv3plastid:1-34249:28764-28811	taaatttatattttgaagaatataaaattaataaacctttaaaatat
Pf3D7APIv3plastid:1-34249:29130-29177	tatattttatatatttagatatataattattacttttagtacctaca
Pf3D7APIv3plastid:1-34249:29190-29237	tatttataattattacagcatttttattaaattttatagaataatat
Pf3D7APIv3plastid:1-34249:29250-29297	aaaattttttttgttgtactaaaatacctttacatttatctgatttt
Pf3D7APIv3plastid:1-34249:29316-29363	ataaactataaactactcctataactatatcaccatatttaggattt
Pf3D7APIv3plastid:1-34249:29370-29417	tatttaaagtacaaatatatttaaatttaaatataccactattatct
Pf3D7APIv3plastid:1-34249:29415-29462	ctattacatctaatatactatttatatatatcataaaatttttatta
Pf3D7APIv3plastid:1-34249:29607-29654	tatacaaactatcttaatatttatatttaaattcttaataacatatc
Pf3D7APIv3plastid:1-34249:29664-29711	attcatattctttatttaattattttctaatatattgtaatttaaaa
Pf3D7APIv3plastid:1-34249:29709-29756	aaggtaatttataagataaaacttttgttatagtataaataatatta
Pf3D7APIv3plastid:1-34249:29772-29819	tttcaaataataacttatttttttttataggacttacatataattct
Pf3D7APIv3plastid:1-34249:29817-29864	ctatagatccttttcctgatcccattctagtttttaaagatttttta
Pf3D7APIv3plastid:1-34249:29862-29909	tagttaatgattttatacatcttatacaaattttatatactcctatt
Pf3D7APIv3plastid:1-34249:29913-29960	ttaaatatttatttattataaattttgaagtctctaattgatttttt
Pf3D7APIv3plastid:1-34249:29958-30005	ttgttaaaaatccagaatctaaagatataataccccaatataaactt
Pf3D7APIv3plastid:1-34249:30090-30137	aatttatttttaaatatttaaccaaatttttatacttaaaataccat
Pf3D7APIv3plastid:1-34249:30162-30209	atatttaatattattatttaatgtacttaaagatataataccataaa
Pf3D7APIv3plastid:1-34249:30207-30254	aatatatatttctattttagtctttaaactatttttaaaacgacctg
Pf3D7APIv3plastid:1-34249:30678-30725	aaaattatttaaatagtttttatatattaatcctctaaatattaaag
Pf3D7APIv3plastid:1-34249:30723-30770	aggatgtactttttgtcccatatctttttttaatttattaataattc
Pf3D7APIv3plastid:1-34249:30768-30815	tctttaatattattttttacaaatttagtatatataaaatttcctaa
Pf3D7APIv3plastid:1-34249:30981-31028	tatttattatttatagtaatttttaaccaatataattttatcattaa
Pf3D7APIv3plastid:1-34249:31050-31097	tttattgttttatatccttttgaatgtaatccttttttagaacaagg
Pf3D7APIv3plastid:1-34249:31095-31140	GGATATTTACGACCAATACCAGTCTTTCCTTTACCTCCCCCATGA
Pf3D7APIv3plastid:1-34249:31140-31185	GGATGGTCACATACATTTTTAGCTTTACCTCTTACTTTAGGTTTA
Pf3D7APIv3plastid:1-34249:31194-31241	taaatattataaccagcattttttattttaaatttattatgaaaaat
Pf3D7APIv3plastid:1-34249:31275-31322	atatttatatatttacattgtttagaaggtaattttatataaactaa
Pf3D7APIv3plastid:1-34249:31320-31367	aaatttttataaaaagataatatttgagcaaaagtacctgctgatct
Pf3D7APIv3plastid:1-34249:31365-31412	ctagcaaaaatactaccttttttataatctttagatatattatagat
Pf3D7APIv3plastid:1-34249:31410-31457	atatatgtacctaatttacaatattttaattgtatataacttccagt
Pf3D7APIv3plastid:1-34249:31464-31511	ttattaatatttgttaaataatatatagaatttatcatataattatg
Pf3D7APIv3plastid:1-34249:31527-31574	ttttgtaaattatttaatttagataaatacaaaatacatcctatata
Pf3D7APIv3plastid:1-34249:31611-31658	aaaactttataatttatagtaatattataattatcataccaactatc
Pf3D7APIv3plastid:1-34249:31662-31709	aatttataattatattttaaatttccacctcctttattataaatagt
Pf3D7APIv3plastid:1-34249:31776-31823	aatatcatttaaatgtaatataatatttttttaaacaatttttttta
Pf3D7APIv3plastid:1-34249:31911-31958	aatattttatagaataaataatacaaaatttatttaaaacattaatt
Pf3D7APIv3plastid:1-34249:32175-32222	ataaatttataatattttctaatttaattattataatattactacgt
Pf3D7APIv3plastid:1-34249:32250-32297	atctataatttattttacttattattttattttctttataaaaaggt
Pf3D7APIv3plastid:1-34249:32295-32340	GTCCAAAATTACAAGCACCCTGTTTACATACAGGTGATTTAAAAT
Pf3D7APIv3plastid:1-34249:32340-32386	TTTTTAATCTAGCTTTTCCTAGCCCTTTTTGTACTCTTATTTTTTT
Pf3D7APIv3plastid:1-34249:32385-32432	tattactaaaatatactttacttttattcttagtatgtttatacata
Pf3D7APIv3plastid:1-34249:32589-32636	aatatacatataatattattttcagaaaaataggatttgaacctata
Pf3D7APIv3plastid:1-34249:32634-32681	tattcttctattcccaaaatagatatgttaccattacactatattct
Pf3D7APIv3plastid:1-34249:32679-32726	ctgaattaaataaatacttttaaggaaaatcgaattcctattttctt
Pf3D7APIv3plastid:1-34249:32724-32771	ttcttgaaaaaaagatgtcttacctttaaacgataaaagttattaaa
Pf3D7APIv3plastid:1-34249:32769-32814	AATGAACTACCTGAGATTTGAACTCAGAACCATTCGATTAAAAGT
Pf3D7APIv3plastid:1-34249:32814-32861	cgagtactctaccaattaagctagtaattcttaaataaaacgaattt
Pf3D7APIv3plastid:1-34249:32859-32906	ttgacgagaattgaactcgtattctttattatgacaaaataatattt
Pf3D7APIv3plastid:1-34249:32904-32951	ttttacctaattaaactacaaattctaataatagagaaaaagggatt
Pf3D7APIv3plastid:1-34249:32949-32996	ttcgaacccttggtataatattattatatatacaataaattagcaat
Pf3D7APIv3plastid:1-34249:32994-33041	atttataactataaacctctcagtcatttctctttatatataaaaat
Pf3D7APIv3plastid:1-34249:33039-33086	ataagttaaatcagatttgaactgatgtagatatattatcaatggat
Pf3D7APIv3plastid:1-34249:33084-33129	ATTTACAGTCCATTCCTTTTAACCACTCAGGCATTAACTTTAAAT
Pf3D7APIv3plastid:1-34249:33129-33176	tacatttaagtagattcgaactactgatgatcaatatatgaaaatga
Pf3D7APIv3plastid:1-34249:33174-33219	GAATTATGAGTCCATTGCTTTCGACCACTTAGCTATAAATGTTAT
Pf3D7APIv3plastid:1-34249:33219-33264	AGTTAGAGATAAAGGGATTTGAACCCTTACAACAATAATGTTAAT
Pf3D7APIv3plastid:1-34249:33264-33311	ggattttcttaataaatttagactttttataaataaagtcttttgaa
Pf3D7APIv3plastid:1-34249:33372-33419	tttaatattaataataattaactcaaattattttaagtccattgtgt
Pf3D7APIv3plastid:1-34249:33417-33464	gtataccaaatttcaccatatctctctttaaatgatattcagattca
Pf3D7APIv3plastid:1-34249:33492-33539	tactttatcaattaagttatatcattaaatttttatatttaacagat
Pf3D7APIv3plastid:1-34249:33537-33584	ataaataaagagatttgaactcatataaaagaaaccacaattcttca
Pf3D7APIv3plastid:1-34249:33894-33941	ttattaatataaatatttttatatttaatataataccttgattgcaa
Pf3D7APIv3plastid:1-34249:33954-34001	aaacctatattaactaaaaatatatccaatcttaattctaatatttt
Pf3D7APIv3plastid:1-34249:34035-34082	ttatctattttattcaaataatataaatattttttatatgttataca
Pf3D7APIv3plastid:1-34249:34110-34157	tttaattttaaatcaaaataagatttatatgaaattttataatttaa
Pf3D7APIv3plastid:1-34249:34170-34217	tatttactagataaatataataaaaaaggtatatttaatttttttaa
